# Supplementary material for: Data on the stability of Prx1-associated snRNAs and mRNAs
Source: Data Brief. 2019 Jul 25;25:104309. doi: 10.1016/j.dib.2019.104309 (PMC6690714; doi:10.1016/j.dib.2019.104309)
Supplement: Supplementary file 1 [file mmc1.zip]

Archive with 3 entries (3 files):
- dib_104309_coi_disclosure_EKK.pdf
- dib_104309_coi_disclosure_HHJ.pdf
- dib_104309_coi_disclosure_SMA.pdf
